# Supplementary material for: Applying a Random Encounter Model to Estimate the Asiatic Black Bear (Ursus thibetanus) Density from Camera Traps in the Hindu Raj Mountains, Pakistan
Source: Biology (Basel). 2024 May 14;13(5):341. doi: 10.3390/biology13050341 (PMC11117995; doi:10.3390/biology13050341)
Supplement: Supplementary file 1 [file biology-13-00341-s001.zip]

Archive with 1 entries (1 files):
- biology-2912273-supplementary.pdf
